# Supplementary material for: Sleep Disturbances and Sexual Dysfunction in Parkinson’s Disease: Sex Differences and Impact on Quality of Life in a Turkish Cohort
Source: J Clin Med. 2026 Mar 9;15(5):2065. doi: 10.3390/jcm15052065 (PMC12986440; doi:10.3390/jcm15052065)
Supplement: Supplementary file 1 [file jcm-15-02065-s001.zip]

Archive with 1 entries (1 files):
- jcm-4161966-supplementary.pdf
